# Supplementary material for: OpenHSV: an open platform for laryngeal high-speed videoendoscopy
Source: Sci Rep. 2021 Jul 2;11:13760. doi: 10.1038/s41598-021-93149-0 (PMC8253769; doi:10.1038/s41598-021-93149-0)
Supplement: Supplementary file 1 — Supplementary Information. [file 41598_2021_93149_MOESM1_ESM.xlsx]

## Sheet: OpenHSV example parts list
OpenHSV parts list
	Part	Examples or vendors	Comment
	Endoscope	70° rigid endoscope from Storz, Xion, Olympus, ...	Can also be 90° or a flexible fiber optic in general
	Illumination	e.g. Storz 300 W LED	Should provide a high intensity with adjustable brightness
	High-speed camera	e.g. IDT CCmini 1540	Operates at at least 4,000 fps for valid quantitative parameters
	Audio interface	e.g. Focusrite Scarlet 2i2	Acquisition of audio and camera reference signal, at least two channels
	Microphone	e.g. DPA 4060-OL-C-B00	Should be of high quality, with a long cable (we bought an extension as well) and connectable to audio interface
	Storage unit	e.g. a table or a convential unit for medical equipment	Should be able to carry a monitor, PC, a platform for the illumination unit and the audio interface. Ideally use one with a multi-plug
	Microphone holder	custom 3D printed	We also offer now a design that docks to the camera with a Corona-droplet protection shield
	Cables holder	custom 3D printed	For illumination and data cables
	Endoscope holder	custom 3D printed	To place the endoscope
	Computer	convential, see comment	Ideally it should have an Intel i5 or better (AMD works as well), and 16-32 GB of RAM (larger for streaming cameras) Depending on your camera, you need at least one free Gigabet ethernet port. A dedicated graphics card would accelerate inference, but is not crucial as we optimized the neural networks for CPU usage.
	Computer accessoires	Monitor, mouse, keyboard, speakers	Please use equipment for medical use (e.g. can be wiped with alcohols)
	We further recommend cable guides and cable management sleeves for a clean setup

## Sheet: Empty list
OpenHSV parts list
	Part	Selected component	Comment
	Endoscope
	Illumination
	High-speed camera
	Audio interface
	Microphone
	Storage unit
	Microphone holder
	Cables holder
	Endoscope holder
	Computer
	Computer accessoires
	We further recommend cable guides and cable management sleeves for a clean setup
